# Supplementary material for: Scoping Review of Yoga in Schools: Mental Health and Cognitive Outcomes in Both Neurotypical and Neurodiverse Youth Populations
Source: Children (Basel). 2022 Jun 8;9(6):849. doi: 10.3390/children9060849 (PMC9222138; doi:10.3390/children9060849)
Supplement: Supplementary file 1 [file children-09-00849-s001.zip]

Archive with 2 entries (2 files):
- File S1.pdf
- Supplementary File - Search Strategy.pdf
